# Supplementary material for: Seasonal effects on miRNA and transcriptomic profile of oocytes and follicular cells in buffalo (Bubalus bubalis)
Source: Sci Rep. 2020 Aug 11;10:13557. doi: 10.1038/s41598-020-70546-5 (PMC7419291; doi:10.1038/s41598-020-70546-5)
Supplement: Supplementary file 2 — Supplementary file S10. [file 41598_2020_70546_MOESM2_ESM.xlsx]

## Sheet: Foglio1
>Novel:NC_037561.1_38294
UGCUCAGGCUUCGCAUUGCGGUGCUUUCUCUUGCUGUGGAGCAUGAGCGCU
>Novel:NC_037559.1_33577
UGAUCACCAUUCAAGUGACAAGGGUGUCUUUCCUUGUGAUGAGAACUGAAGGUUUGCU
>Novel:NC_037569.1_47305
AAGAGUUUGUUUGGGUUUCUCCAUAAGCUGUAUAGAAAAACCUGAACGAACUCUUUGG
>Novel:NC_037561.1_38157
UUAAGUCUUACUGGGUCUAAAACUGUGCUCCCUGGAGCAGGGAACAUAGGAGGUCUCCAGCCUAAACC
>Novel:chi-miR-2284a
UAAAAGUUCGUUUGGGUUUUUUGCAUAAGAUGCUAUGAAAAACCCAAACUAACAUUUUGG
>Novel:chi-miR-130a-3p
ACUCUUUCCCUGUUGCACUACUGUGCGCCCCCGGCAAGCAGUGCAAUGGUGAAAGGGCAU
>Novel:hsa-miR-548a-3p
AAAAAGUCUGUUCUGGCUUUUCCAUAGCAUCUUACAGAAAAAACUGAAUGGACUUUUUGC
>Novel:NC_037550.1_16194
UGGUUCAUGCCCUGGACACAUGGAAAAAAAAAAAACUCAACAUUCAGGAAACAAAGAUCAU
>Novel:NC_037546.1_4671
UUCCUGGAUCAGGGAUUGAACUCAUGUCUCUUGCAUUAGCAGACAGAUUCUCGACCACUGAGCCACCAGGGA
>Novel:hsa-miR-12136
AAAAAAGUUUGUUUGGAUUUUCCUGUUACAUCUCAUGGAAAAAACCUGAACAAACGUCUU
>Novel:hsa-miR-561-3p
AAAAGUUUGUCUGGAUUUUUCUGUAACAUAUUAUAGAAAGCCCUGAACAAACUUAUUG
>Novel:NC_037548.1_11587
UUCUUUACCACUGAGCCACCUGGGAAGCCUCCUGAGUGUUUGGAAGGAAUCAUCU
>Novel:NC_037545.1_835
UCUAAAUCCAGCUUGAACAUCUGGAAGUUCACGGUUCAUAUACGGUUGAAGUCUGGCUUGGAGAA
>Novel:NC_037547.1_8617
AAGAGUUCAUUCAGGUUUUUUGGUAAGAUCUUACAGAAAAACCUGAAUGAACUCUUUA
>Novel:NC_037550.1_16127
UCUUCUUGGGCUCCAAAAUCACUGUGGACUGUGACUGCAGCCAUGAAAUCAG
>Novel:hsa-miR-8057
GGGCGACGCGCGGGCAGCGGCGCCUGUGAGGUUGGUGGUGCUGACGUUGGCUCUGCGAGGUCGGCUCA
>Novel:NC_037561.1_37274
UGCGUGUGUGUGUGUGAGUGUGUGUGUGUAAUAUUCCAUUGUGUAUAUAUAUGUGUGUGUGUGUGAGUGUGU
>Novel:chi-miR-1388-3p
CGGGCUGACAAACCUGAGAUUGUCCCUGGAUGCUCACCAUUCUCAGGUUGGACAGUCCUGA
>Novel:NC_037567.1_45420
AAAAGUUGGUUUGAGUUUUUCUGUAACAUCUUAUCAGAAAAAUCCAAGCGAACUUUUUG
>Novel:NC_037548.1_12261
UGGGCUGGCCAAAAAGUUGGUUCUGGUUUUUCCUCAUAACCUCUAAUGGAAACACCCAAAUGAACUUUUUGGCCAACCCAAU
>Novel:NC_037549.1_15527
UGGGCUGGCCAAAAAGUUGGUUCUGGUUUUUCCUCAUAACAUCUUAUGGAAACACCCAAAUGAACUUUUUGGCCAACCCAAU
>Novel:NC_037569.1_48104
GCACUUCAGGAAGUGCCAUCCAUGUGGAUAGAAAUAUGAUUGGCAUUUCUUAGAGUGGAG
>Novel:NC_037569.1_48108
GCACUUCAGGAAGUGCCAUCCAUGUGGAUAGAAAUAUGAUUGGCAUUUCUUAGAGUGGAG
>Novel:chi-miR-3432-5p
UGCGGGAUCUUUAGUUGUGGCGUGUAAAUUCUUAGUUGCAGCAACUAAAGAUCCCUCAGG
>Novel:NC_037567.1_45690
AGUCCAUCCUUCAGCUCUCCAAGUUGGUGAGGACUGUAGAGCUGAAGGAUGGACUUGG
>Novel:NC_037554.1_25238
AAAAAGUUCAUUUGGGUUUUUCCAUCUACCAGGAAGAAACUGGAAUGAACUUUUUGG
>Novel:chi-miR-421-3p
UACUCAUUUCACAUGCUACCAAGGUAAUGCUCAAAAUGCUGCAAGGCUUCAACAGUAUGGGAAAUGAGAACU
>Novel:NC_037552.1_22845
AUCGCAUCAACACUCGUCCGUUCUUAAAUAACAUUGAUAACAGGCGGGUGCUGAUACGAUCA
>Novel:NC_037569.1_48102
CUACUCAGGAAGGCAUUAUUCACUUAUAUUGAUUUUUGAGUAGUGCCUCUCUGAGUGUAG
>Novel:NC_037569.1_48106
CUACUCAGGAAGGCAUUAUUCACUUAUAUUGAUUUUUGAGUAGUGCCUCUCUGAGUGUAG
>Novel:NC_037561.1_37749
GAUGAGGCUCAGCGAGCCCUGGUCCCUGUGUCUGAUUCCCAGGGCUCGCUGAGCCUCAUCUU
>Novel:NC_037552.1_22828
AAAAGUUCAUUUGAAUUUUUCUAUAACAUCUUACAAAAAAAUUGGAAUGAACUUUUUGG
>Novel:NC_037554.1_24869
CUACAAACAAAGCUAGUGGAGGUGAUGGAAUUCCAGUUGAGCUAUUCCAAAUACUUAAAGAUGAUGCUGUGAAAGU
>Novel:hsa-miR-6499-5p
CCGGGCGCUCUGUGUGGCUGCUCUGAGCCGGGACGGCAGCCCCCAGAGGAGCCCUGGCC
>Novel:NC_037561.1_36952
GAUGAGGCUCAGCGAGCCCUGGGAAUCAGACACAGGGACCAGGGCUCGCUGAGCCUCAUCUCA
>Novel:NC_037568.1_45743
AGCAAGUGCCCACAGUGCGGUAGCACACAGGACCACUAUCUGCACUGUCAGCACUUUAGC
>Novel:hsa-miR-6761-5p
UUCCCAGGUGUCGUCGUCACCUCCACCAUAUCUGAGAGAUGGCACACGGGCUCU
>Novel:NC_037546.1_6477
UCUUGCUGUGGAGCAGAGGGUCUAGGUGUAUGGGCUUCACAGGCUGAUGUAUGUGGGCUCAGUAUUUUCGGCUCCCAGGCUCCAGAGCACAGGCU
>Novel:NC_037569.1_46617
UCUGGUGUCGGUGGCGCAGCACACUCAAGAUAUGGUAUAGGUAGUGCAGCACGCUCAAGAUCUGGUGUAGGUGCUGAGGGCCAAGUUCAGGA
>Novel:chi-miR-490
AAAAAGUUCAUUCAUGUUUGCCUACGCUCUAAGGAAAACCUGGAAUGAACUUUUUGG
>Novel:NC_037564.1_42815
CUUGGAAUUGUUUGUGUACCUGUUUUCAAAUUCCAAGUACACAAACAAUUCCAAGU
>Novel:NC_037566.1_44909
UGCAUUGACCUUGGACUGGCGAUCUAUUUCACAUAUGAUAAUACACGUUUCAAUGCUAUUCUCU
>Novel:hsa-miR-620
ACCAUGGACCAUAAGAGAGAUGAGGAGCUCUUGGAGAUCUUAAGUGACAUUGUCU
>Novel:NC_037547.1_8177
AAAAAGUUCGGUUGGGUUUUUCCAUAACAUCGUAUGAAACAUCUGAAUGAACUUUUUGG
>Novel:NC_037553.1_24464
AGGCCUUGUGCUCCCUUCAGAAGUGAACAUACAGCCAGGCUUCUGAGUGGCCCACGGCUCCU
>Novel:hsa-miR-3174
UGCAGAGAAGUUACUGACCUUGCCCCAGGACCCAGAGCUAGUGAGUGAUGAACUCAGGACCC
>Novel:NC_037556.1_29441
UACAGUGACCAGGUGACGACGGAUUUCUCAAGUGACAACCUCGUGGCUUGGUCACAGUGU
>Novel:hsa-miR-1260a
CGGGGGCAGCUGGAUGAGGGAGUCUGAAGAUACCUUCCCACCCCACUGCCCCUGGCC
>Novel:NC_037562.1_40133
UCCAGAUGCUCUGAGCCGAGAGACCAGUCCCUGUGUCCACGUGGUUACCCGGCCAGAGCUCUAGACUU
>Novel:NC_037550.1_16338
UCAUGACAUGAGGUGUUGUAAGACUUAUAACAAGUUUAUAGACCUCCAUGGAAAUGUGAGU
>Novel:NC_037557.1_30322
UCCACAUCCCUCACAGUUUGGUGCUGGAAUGAAAACCCCAGGCUGUUGGAAUGUUGACC
>Novel:NC_037558.1_32432
UUUCUGCAUGUGACCCCAGGCUAAUACUGGAGAAAAUGAAUUUGGGUUGACUGGUCUGGCUUCACUUAAAAUAUGUGAA
>Novel:NC_037569.1_48575
UCGCCCCGCCUCUCUGCACGACACGCACGGGGCGGCGCACAGGUGGGCGGGGCUUAGC
>Novel:NC_037549.1_13802
UGAGAGACGUGACCUUGUUUUGUUCAACCCAGACUCCAAAACAAGAUCACGUCUCUUAGA
>Novel:hsa-miR-3620-5p
GCUGGGCCUCCAGGGCUCACUGGACUCGGUGUGCCUCAGUGGGCUGAGCAGACCCAGAGA
>Novel:NC_037545.1_493
AAAUCCAGUGUGUAUUAAUAUUCUUUAUUAGAUGAUUAUUAAUAUUAAUACACAUUGGAUUUCU
>Novel:NC_037555.1_26692
UACUUCCUUGUAAAGCUGUAGGAUGAGCCAGCCAGAGGAUUCAUCCCCGGUGGACAUGGAAUUUGAU
>Novel:hsa-miR-5100
UUCAGAUCCAGUCAGAAAGUAAAGUCAGGUCCAGUCAGAGUUCUGCACUUUCUUUAGAUGUGUGACAUGAAUCCGAAA
>Novel:NC_037558.1_31562
UCUUCCAGUGCCUAAAUUCUCUGCUGGAGCCCAAAGAACAAAGGCAGCUAGCGGUGGGGCAUCGUCAACAAAG
>Novel:NC_037556.1_29588
CCCUCAGAGGGCGACGGCCCUGGCAUUCUGAGCAGCUCAUGGCAGUCGCCCGCUGUGGCCA
>Novel:NC_037547.1_10260
UCACCUGGAGAGCUUGUUGAGCUGGACGUUCUUGGACUCCAUCCUCAGAGUUUCUGAUUCAAUAGGUCUGGGCUAU
>Novel:NC_037553.1_24430
CCAGUGCCUGCAGGUCCCAAGCCCUCUGUUCAGGAUCCUGGCACCUGCAGGGAUUGCUG
>Novel:NC_037558.1_31832
AACUUUCAGCUUAUCGUUGUGGGUUUCAUUAAUUUUAUCCUACAAAGAUAAGCUAAAAGUUC
>Novel:NC_037548.1_12085
UAGAGAGAAACAGUGUGAUGAGAUAGUAAAAGCUCAUCACACUGUUUCUCUCUAUA
>Novel:NC_037548.1_11132
UAGAGAGAAACAGUGUGAUGAGCUUUUACUAUCUCAUCACACUGUUUCUCUCUAUA
>Novel:NC_037545.1_9
UCUGUGUUCUUGGCCUGUGUGUGUCUUUGAACCACUCCACAGCAGACUCAGGACACAGACC
>Novel:hsa-miR-4490
ACUGGUAAAGGGGGCUUUGUCUGUUGCUGCCUCUGCGUACAAGGCCUUGUUUGCUGGACC
>Novel:hsa-miR-4638-5p
ACUCGGCUCCCUGUCUCCACAGAUUAACAUGCUGGUGAUUGAGCUCAAGU
>Novel:NC_037568.1_45757
CGGUUGAACUGUGGUCGUGGGGUGAACGGGCAACCCCACGACCACAGUUCAACCGGA
>Novel:NC_037568.1_46162
CGGUUGAACUGUGGUCGUGGGGUUGCCCGUUCACCCCACGACCACAGUUCAACCGGA
>Novel:NC_037545.1_808
UGUUCUAACUGUCGAUACACACGUGUGUAUCUCUCUCGUGUGUAUCGACAGUUAGAACAGC
>Novel:hsa-miR-4675
AGACUCGGGCGCAGAUGCCCGGGUGGGGAGUGCUGCCCUGGGCUGUGCUCCCGGGUCCU
>Novel:NC_037545.1_1851
UGUUCUAACUGUCGAUACACACGAGAGAGAUACACACGUGUGUAUCGACAGUUAGAACAGC
>Novel:NC_037547.1_7809
AGGGGCCGUCCUGCUGGGCCAGGCCAGGCCAACAGCCUCCCAGAUGACAGCCCCCAAC
>Novel:NC_037556.1_28703
AAUGCUGGAGUGGGUUGCUGAUUCUCUUCUCCAGGGGAUCUUCCUGACGCGGGGAUCAAACCCGGUCUCUUGCAUUG
>Novel:hsa-miR-3668
UAUGUAGAGAUGUUUCAUUGGACUGUGUAGAGACAUUCAUGUGAAACUCUUCUACAGG
>Novel:hsa-miR-6842-3p
GGCCUGGGGGCAGCAGCCAGCACCCUGUGAGAUCAGACGGGUGGCUGGGGCCCCCAUGUCCU
>Novel:hsa-miR-4481
AGAGUGGGGGCUGGCCUGGCUUGCUCUGACAGCCUCACAAGCCUGCUGAGCCCUCAUCUCU
>Novel:hsa-miR-452-3p
UUCAUCUGAACAGGGGUAUGAUGCUGGCUUUUCCUGGGACAUCCAGAGCAUUACUCCAGCCUUUCAGAAGGAGG
>Novel:NC_037547.1_7592
UCAAGGGGAACCUCCGAACAGGACUGGUACGGGAGCGUUCUGCGGGGAGCUCCUCUUGAGA
>Novel:hsa-miR-4688
UAGGGGCAGUCAGGGACCUGGAUUUCUAUCCCUAUCUUAAUCCCCGACUGUCCCCUCC
>Novel:NC_037560.1_36384
AGGAGCCCUCUGGAGGGAGGCUUUCCCUCAGUUACAGUCUGUCCCUGGAGAGCAUCCUCU
>Novel:hsa-miR-4690-5p
CGGACAGCAGAGGCCCCGCCUGCAUGUGAUCUCUCCGUGAGCAAGCAGGCCACUGCUGUCCACA
>Novel:NC_037548.1_11571
UCUAGUUGCAGCAAGUAGGAGCUUCUCUCUAGUUGUGGUAUACGGCUUCUCAUUGUGAUGGCUUCUCUUGUUGCAGAACUCUGGCUC
>Novel:NC_037558.1_30589
UGGGCUGGGCAGGUGCUGGGUAGUGAGCGCUAAACACACCUUCCCUGCUCUGC
>Novel:NC_037555.1_26084
UCUUCGUUGUUGCACAUGGACUUUCUCUCGUUGCAGCAAGUGGGGGCU
>Novel:NC_037565.1_43873
CAGAGGGGCCUUCUCUGCCCGCAUCUUGCAGGCGAGCAGGGACCAGACCCCUGGCA
>Novel:hsa-miR-12135
AAAAGGUUCAUUUGGGUUUCUCCAUUCCAUCUUAUGGAAAAACCUGGAUGACCCUUUUG
>Novel:NC_037553.1_24503
UGGGCGGAGGUGGGGCGGGGGGCCCCCAAAUGGGCUUGCCCCCCCCUCCCCCCGCCCU
>Novel:NC_037546.1_6902
GUUUGCAACCUAUAAGCAGGUGAAAUCUGUGUAUGUGACCUGUUUAUAAGUUGUAUUGU
>Novel:hsa-miR-6748-3p
GUCUCGACAGCUGGACAGCCAAGUAAGAAGCCUUCGACACUCCUGUCCUGCAGUCGGAAUCU
>Novel:NC_037563.1_40790
UCAAAAGUCAAUAAAAGAGGCAAGUUGGUGGAAAGAAAAGUUUGCUUUAUUUUGGAUGCUGGCA
>Novel:NC_037556.1_28871
ACCAGCCCGGAGCCUCUGGGGCAGCGGUGACGGCCACAGCCACCACUGCCGAGUGCUCCGUGGGCUCCGGGCUGGGGU
>Novel:hsa-miR-6814-5p
UCCCAAGGCCCAGCCCGCGGCAGGCAGCUGCACCUCUGCCCUGGGCUUGGGCCGUGGAGC
>Novel:hsa-miR-513a-5p
UUCACAGGAAGGUGUCAUUCAUGUGGUCUACAAAUUGAAUGACGCUUUUUUGUAAAG
>Novel:NC_037550.1_16151
UUUGAAAAAGAGUUUUACUGUGGGGAAAAUCCCAUCAAACAGGAUUGCAUGCUACAGAGAAAUCAUUCGUGAAAGGA
>Novel:NC_037552.1_22658
UGUUGAAACAAUCUCCGUUGAACCAUGUUACAGGAAGUUCACUGGAGUUUGUUUCAACAUU
>Novel:NC_037547.1_9488
AAAGAGUUCAUUUGGGUUUUCCCAGAAAAUGUUAUGGAAAAACCUGAAGGAACUCUUUGC
>Novel:NC_037565.1_43585
ACUGGCUCCUCCGGCUCGGCUGAUACCCAAUUCACCGAGUUGUUGGAGCCUGUCU
>Novel:NC_037565.1_43872
CGGACACGACAUUCCCGAUGGCUUCUUGGGUGCCCACUCAACGGGAGUGAUCGUGUCAUUC
>Novel:NC_037564.1_42395
AAAAUGUUCAUUUGGGUUUUUCCAUGAGAUCAUAUAGAAAUACCUGAAUGAACUUUUUC
>Novel:NC_037560.1_35793
AGGGUGGGGAUGGAGGCGGAGCAGAGACCCACCGAACCCUUCUCCCCUUCCUCCCUGCCCAGG
>Novel:NC_037548.1_11804
UCGUGGGACAGAGUGGAAGGAGGAUCCAUGCUCACCAGGCCCUCCGUCCCCUCUUGCCCACCAGU
>Novel:NC_037568.1_45778
AUUCCUGAGGCUGGCUCAGCUGGCUGCCUCCUUUCCUGCUGAGACCCUCCCGGGGAAGCC
>Novel:NC_037546.1_4202
CAGAUCUAUCCUGAAACCAGCAUAAAGUAGCAGCUGCCAUGCUGGUUUCAGGACAGAUCUCUCC
>Novel:NC_037547.1_7661
UGGGGUGGGAGUGGGGAGCCUGGUGCCCUAACAGUAAUGCUUGCUCCCCUUCCCCCACCUCAGU
>Novel:NC_037569.1_47931
UCUUUGAUUCCACAGAUGGGAUUUAUUGAAAUAAAUCUGAUCUGUGUAAUCAGGGAU
>Novel:NC_037546.1_4187
ACGUCCAGACUCAACUCUCGGCCAGAGCUAGAGACUCGAGAAUUGCGUUUGGACAAU
>Novel:hsa-miR-744-5p
CGCCGCGGCCCCAGCACGCCAGCGCCUGCGCGCGCCCGGCACGCCGCGCGCGCCCGAGGCCGCGGGGCCGCGCGCGCC
>Novel:hsa-miR-6509-5p
UCUGCAUACAAUACUACCUAAUGGUUUGCCUACCCUUUAGGUAGUAUUGUAUGCAGA
>Novel:hsa-miR-1180-5p
UGAGAGAGCCGGGUGGGUUGGCUUGUCCCCGACAGGCUGACCCACCUGAGUCUCUGAGC
>Novel:chi-miR-543-5p
UGAGGCAGGGCGGGCCCAGGGGCCAGACCUGGGAGGCACUCUUGGGGUCCUGAGGUCCUGUGGGCUCACUCUGUCCCU
>Novel:hsa-miR-5582-5p
UGUCUGAUGCCUGUGCCCUGCAGGGCUUCCUCUGCAGGCACAAGCUCUCAGGCAUC
>Novel:hsa-miR-203a-3p
AGUGGUUCUUAACAGUUCAACAGUUCUGUAGCGCAAUUGUGAAAUGUUUAGGACCACUAG
>Novel:hsa-miR-6079
UUGGUGAUAAGAUUGGAACUUGAAGCUAGGUCUUCUUGCCUUGGAAGCCAGACCUUUCUGCCACU
>Novel:chi-miR-2284d
AAAAAGUUCGUACAGGUUUUUCCGUACUAUCUUACCGGAAAACCUGUACGAAUUUUUUUGC
>Novel:hsa-miR-6795-5p
UGGAAGGCAGGUCACCGCGCCAGGCCGGUGGAGGUGGGGGGACUCUGCCCACCAGU
>Novel:hsa-miR-635
UCUUGGGCCCCACCCCCGGAGACUGAAUCAGUAAGUAGAUCUGGGAUAGGGCCCAGGAAU
>Novel:hsa-miR-4750-3p
AGGGCUCAGGGAGGGGCCAGAACCCAGGCACAGGAGUCCAGGUUCUGACCCUCCCCUCUGACCCAGG
>Novel:chi-miR-411b-5p
UGGUCGACCAGUUGGAAAGUAAUUGUUUCUAAUGUACUUCACCUGGUCCACUAGC
>Novel:hsa-miR-518a-5p
UUGCAAAGAGUUGGACAUGACUGAGCUUGCGUACAUGGCAUGGCCAGCACCUUGCUGUGUGCUUCCAAGAUGGGAGUUCUACUCUUUGCAAAAACU
>Novel:hsa-miR-5683
CCUUCCAGCCAGUCACUGGGGUAGGUGCUAUCAUUAUUAGCCCAUUUUACAGAUGAGCUGACUUGAAGCCC
>Novel:hsa-miR-4677-3p
UCUGUGAGCUGUGCUUGCCGGGUCAAUCAGCCAAUAAGCCCGACAGUCAUUGCUUACACCCC
>Novel:hsa-miR-6747-5p
UGGGGUGUAGCUCAGUGGUAGAGCUUGUGCUUAGCAUGCACGAGGCCCUGGGUUCAAGUCCCAGC
>Novel:hsa-miR-8485
UACACACAUUGACAUCUGGGGCUGUUGGUGACCCAAUAGGUAAUCAUUAGCCCCAGGGAAGUGCUGGCCCUU
>Novel:hsa-miR-425-3p
UUCGGGAAUGCGGUGUAGACUCUUCGGGAAAUCUCUCCGGAGUGUACCCCCCAUUCCCACCCC
>Novel:chi-miR-188-3p
GAAAGACAAGUAAAAAAGGGGAGGGGUGGGAAUGGGGCAAGUUAGCCCCCUCUUGGCUUCCCACAGUGCUGCUCUUUCCU
>Novel:hsa-miR-324-3p
GGCCUCGUGGGCUUGUAGACAUCAUCUCCACAUCCACUGCAGCUGCUCAUAGCCCU
>Novel:hsa-miR-6509-3p
AAUCCUGUGCUAUCAUUUGGAGGCAGUUCUUUCCACUGUGCCUGCCAGGAACUU
>Novel:hsa-miR-6071
UUCUGCUGUACAUUCUGCCAUCCUGAUAAGAUGAUAAGAUGACGGAAUAUACACCAGAAAA
>Novel:NC_037562.1_40278
GAGCCUCUGGGACUACAGAUCCUUCUUCUCUCUGGUUCUCAGCCCCAGGGGUUCCUG
>Novel:hsa-miR-4645-5p
UCCAGGCACUGAUCACCAAAGCCCUGGGUCCAUCCGUCUUUUUCUUGGGGUGAUGGGCCUCCAAUCCAGGCACUGAUCACCAAAGCCCUGGGUU
>Novel:chi-miR-345-5p
UCUGACUCUAAGCGAUGCAGCCCGCGCGGCGCCUCCCUGCCCAGCCCCUGCUUGCUAAUGGUGUGUGCAGGCGUCUG
>Novel:hsa-miR-4638-3p
UCUGGACACAUUUGCCAGCUCUCCUUGCAGCUGAAUAUGGUCCUGUGACCAGGUUUUGGCCAAAGGAAUGUGAAUGUGAACAGAGG
>Novel:NC_037564.1_42976
UAGAGUGAGGAAUGCACAGUAUCUCUGUGUGUCUGUAUCACUUGGUUAAC
>Novel:hsa-miR-6724-5p
UGCAGGUUCCGGGGUACCACCCUGCACCUAGAUGAUCCCACUCCCUCGGCUGGGCCCAGGGAAUCUGCAUU
>Novel:hsa-miR-1200
UUCCUGAGUUUGGAGCUAUCUGGCCAAAAAUUAAAGAACAGAUGAGUCUUUCAGGAUGU
>Novel:hsa-miR-5680
GGCCUCAGAUCAGUAGCAUCAUCGUGACUAGGAAGCUUGUUAGAAAUGCAAACUCAGGGGCCCU
>Novel:NC_037550.1_17934
ACCCCAGCCGGGUCGAGGGACAGCCCUGGCGCGAUGGCUCCCUCGGAACCCGGCUGGGACC
>Novel:hsa-miR-4802-5p
AGAUCAAUGCCAAGGUCAGGUCAUGUGCCCAGGGCACAUGGAGGACUGGGUGCUGGGCAUC
>Novel:hsa-miR-6791-3p
GGGAGCCAGUGGGGGAGCCAGGGGAUGGGAUGGACACCACCUGCCUCCUCUGCCCGCUCCAGG
>Novel:NC_037547.1_9520
AGAGGUAGGUUUAUGAGGAGUGUGAGCUGUGGGGCUUCCCUGAUAGCUCACACUCCUCAUAGGCCUACCUCUGA
>Novel:hsa-miR-4539
AAACUUCUAGUUCUUUACCUGUGAAAUGUCUCUGAACUAGAGCUAAGGGGUUUCU
>Novel:hsa-miR-3688-5p
UGUGGCAAGAGAACAGACCUCCCUAAGACUUUCCUUCUAGGGCCCUGGUUCUGUGUUUUUCUAUGUC
>Novel:NC_037546.1_7398
GCCGGCCCCGCCCCCGCGGCGCCCUCGGGAGGGCGCCGCGAGGCCGGUGGCCGGU
>Novel:NC_037556.1_28823
GGGGGGCGGGGAUCCGGGCUCUCACCGCCCCCCGAGCGCCCCCCCGCCUCCCCC
>Novel:NC_037567.1_45399
AAGUCCAUCCUUCAGCUCUACAGUCCUCACCAACUUGGAGAGCUGAAGGAUGGACUUGG
>Novel:hsa-miR-6716-5p
UGGGAAUGAUGAUUUCUCCAAUGGGAAAUACACAAUUUUUGGA
>Novel:NC_037553.1_24324
UGCCAGGGAUCAGAGAAGAGACCUGAUGGGGCUCUUCUCUGAUCCCUGGUAGAGA
>Novel:NC_037553.1_24501
CCACUGGCCCCACUCAGGGCUGGCUCUCCCACCUCACAGCCCUGCUGGGGGUAGCGGCA
>Novel:NC_037558.1_31721
GACUGGGCUGAAGGAGCCCCCCUGUCUGAUCCUCACCCAGGAGCUCCUGGAGCCCAGUCCGCC
>Novel:chi-miR-342-5p
GGGGGUGCGGGGUGGGGGGUGGAUGGAGCGCCUGCCCUGGCGGCAUCAGAGU
>Novel:NC_037562.1_40225
AGCCACAGUCGGCGCUGACCUGAGUGGCACCCCUCCCUCGGGCCGCACCGGCUGUGCCACUCGGGCGGUGUUGAGGUGUGGAACUGU
>Novel:NC_037553.1_23348
AGGAGUCAUUCACUCUCAGGAUGUGCACUCCUUGUAGGUCCCCUGAGAGUGAGUGCCUCCUUA
>Novel:NC_037558.1_31773
UGGGUCCAGGACCCAUAGUGCUGGUGGAAGCUGCUCAGUCCAGGAACAUGGACUCUGGGCCCAGC
>Novel:NC_037567.1_45279
AGUUAGGUCACUCAGAGUAAGUAUCAGUAACUAACUGGUUACUCUGAGUCACCUAACUGG
>Novel:NC_037565.1_43588
GAUCCCAGCGUGGCUGGUUGGGCGCAGCAGGCCCACCAGCCUGCCCUGGGACCA
>Novel:NC_037546.1_5728
UUGCUUUCAGGGACCUGCAAGUAUUGGUCCAUCAUUUGCAUGACUCUGAGAGUAAGU
>Novel:NC_037548.1_11807
AUGUCCGUGGGUUCCCUGUCCCAGGUUGGUUGAGUUCAUGGGUAUGGAACCCGCGGAUACGG
>Novel:NC_037556.1_28867
CGGGGCAGGCCGGGGGGCACAUGGCCACCAGCUGUGCCCUCAGACUGUCUGCUCUGUG
>Novel:NC_037550.1_17661
AAAAAGUUCAUUCAGGCUUGUCCACACAGUGUACUGGAAAAGCCUGAACGAACUCUUUGG
>Novel:NC_037560.1_36156
AGGAGCGUGGCUGUCAGUGACAGCUGAGACCCAACUGGCUUCUCUGGCAGCCAGGCCCACU
>Novel:NC_037564.1_42846
AAGAAUCAACCGGACCCUGGGGCCCAAGCUCGGGGCAGGAGCUUCUCCUGAGAGCUGCCCCCCGCCUGGGUCUUUCCUCA
>Novel:NC_037560.1_36199
UACCCCUGCCUGGACACCUGGUAGAGCGUGUCUCUUCCCGAGGCAGAUGGACCAAGUUUCCAGGCAGGGGGACC
>Novel:NC_037545.1_973
GCCUGUGUGUGUAUGUGCGCGUGUGUGUGUGUGCGCGUCUGUGUGUGCAUGUGUGUGCGCGUGUGUGUGUGAGUGUGC
>Novel:NC_037561.1_36870
UCUGGUUGCGAUGCACAGGCUUCUCACUGUGGCGGCUUCUGUUGUCGCAGAGCACAGGCUUGGUAGUUGUGGCCCGUGG
>Novel:NC_037552.1_22118
UCAAUGGAUACGAAUCUGGGCUUCACUAUCUCCUGGAAUUGGCUCAGAUUUGUAUCCAGUGAGU
>Novel:NC_037545.1_1007
CCCGGUACUGAGCUGACCCGAGCUGGGCACAGCGAAGGGCCUCGGGGCAGCUCAGUACAGGACC
>Novel:NC_037557.1_30145
ACUUUCCCGGGACUUGGAGCGCUUCCGCACGCGUUCCUUGUCCCGAGAGCGCGA
>Novel:hsa-miR-4479
GUGCGUGGAGGGCCCCGUGCGCCUUUCUGACGCGUGCGCGGCCCCUCACAGACCUCC
>Novel:NC_037555.1_25337
GUUUAGUUGCUCUGCAGGAUGUGGCGUCUUCCUGGACCGGGGACUGAACCU
>Novel:hsa-miR-3940-3p
UGGGGAGCGGGGCCCGCGGCCGAUGCGCAAGUCCUUCUCGCAGCCCGGGCUGCGCUCCUUGGC
>Novel:NC_037553.1_23614
UUCAACCUGCCUGUCCUGAGCCCUUGAGCUCAGAGCUCAGACAGGCUGGGGGAAAA
>Novel:hsa-miR-6825-5p
GGGGGAGGAGGACGGAGGAGGCAGGAGAGCCCACACGGCCUCCGCCGCCCCGCC
>Novel:NC_037549.1_14019
CACCGUCGUGGCUUACUGGCUCCAGGAUGUCUGGCUCUGAGCAGGAGGCUGCACCGGUGUG
>Novel:NC_037549.1_14793
UUCAGAGAUGACUUUGCAGGGCUCUGUUCAGGGGCUUCUUAGAGGCCCAGUGCCCAGCCCAGCACUGUGGUCGGGGAGC
>Novel:oar-miR-1197-5p
UCUCUAAAUCUAUGCCAGGAGGGCUUCUCCUGAAUAUCCUGUUUCUAUCUAUUCCUUCCUUCGUGUGAUGCUGUGUU
>Novel:NC_037568.1_45736
UCCGUUAACUGGGAGCCAUGCGUCCUGGGGUGAGGGUCACCAUGGGUCCCAGAUGAUGAAGC
>Novel:NC_037552.1_22200
GUCCAGUGAUGGCACUGAGGACCAAGGUCUGAUGGUCUGCUCAGGCCCCCUGGGCGCUGACUGUGUCCUCGGUGUCAGCAGCCACACUG
>Novel:NC_037561.1_37297
GGUGAGGCGGAGUGGCUGCGGCCCGGGGGGCCCAGGGGCCUCAGCCGCCCCCCUCACACA
>Novel:hsa-miR-6781-5p
GCCCCGGCGUUGCAGGCCUCCGGCCGGCAGUUGCGCCUUUAAGCCGGGCCGGUAACGCCGGGCACU
>Novel:NC_037556.1_29271
GAGGACUCAGCAGUAGGCUCUGUGAGAGACCCUCCAGAGCAGGCUGUGGAGACCAAGA
>Novel:NC_037546.1_5892
AGCUACUCUCUGGCUGCGGUGUGCAGGCCUCUCAUUGAGGCGGCUUCUCUUGCUGCAGAACAGAGGGCUCU
>Novel:NC_037547.1_9181
GAGAAGUUCGUUUGGGUUUUUCUAUAACAUCCUACGGAAAAACCCAAACAAACUCUUUGA
>Novel:NC_037551.1_21750
UAUACAGCUUGUUCUUGUCAGUUCUAGCUGACAAGAACAAGCUGUAUAUU
>Novel:NC_037566.1_44115
CUGGCCUUGAACUGAACAGAUGCCGGUCUUGAACCCUUUCACUGUUGAACUUGGUCGGCCCA
>Novel:NC_037569.1_47739
UUUGACCCCAGCAACUGGCUUUGUGGAAGACAAAUUUUCCAUGGACCAGGGGAUGGGGGCAUGGU
>Novel:NC_037569.1_48096
UGCCCAUUCAGGUGCAGUUCACGUACAAUUGGUGUACUGUGCCUCGAAUGGGUAUU
>Novel:NC_037569.1_48098
UGCCCAUUCAGGUGCAGUUCACGUACAAUUGGUGUACUGUGCCUCGAAUGGGUAUU
>Novel:NC_037557.1_30140
AAAAAGUUUGUUUGGGUGUUUCUGUAAGAUGGUAUGAAAAACCUGAACGAACUCUUUGG
>Novel:NC_037551.1_19028
AGCCCUCACGUAGCCGGAAGCCUCUGGAGAAAAGAAGGCCGGGCUCACGUGAGUCUGG
>Novel:NC_037567.1_45572
UGGGUUGGCCAAAGAGUUUUUUGAGGUUUUUCUGUAAGGUGUUAUGGAAAAACUCAAAUGAACUCUUUAGCCAACCCAAU
>Novel:NC_037547.1_7888
AUGGGGUAAGGAUGGAGAGGACCUUUGAGCGCAACUAGAUACCUCUCCAUUCUCAUCCCCAGAG
>Novel:NC_037556.1_28335
AUUCAUUUGGGUUUUUCUGUACGAUCUUACAGAAAAACCUAAAUGAACUUU
>Novel:chi-miR-184
AGGACGGAGUACUUCAGGGUGCAGCUGAACAUCCCGGUGCUGUACCACGUGCAGUCCAUCCACA
>Novel:NC_037549.1_13991
CAGGGUCUCUUUCGAGGCUCCAGUCAAAUGGUUGGCUGUGGCCACCUCAUCUGAAGGUUCGACUGGGG
>Novel:NC_037558.1_32568
GGAUUUAGUCACAAACGCAGGGAAUGUGCAGACAUGCUGGACAAAGGUUGGGCACUGCUCCUUGUGCUGGUGGUUUGUGACUU
>Novel:NC_037545.1_1537
UCUGAGAUCAAGGCGUCGGCAGCGUUGACCCCUUCUGAGGGCAGACUGUUCGCGCCUCUCUCCUAGC
>Novel:NC_037561.1_37655
UUCUGAAACUUCUGGACCCUGAGAAACACCCUUGUUUCUCAGUUCAGGACAGUUAUAAGG
>Novel:NC_037563.1_40476
UCUGGCACCAGGCACUGGUUUUGUGGAAGACAAUUUUUCCACAGCCCAGGGUGUGGAGAAU
>Novel:NC_037566.1_44593
GGUUUUUGCUAGUUGUGGCAAGGGAGGCUUGUCAUUGCCAUGGCUUCUCUUGUUGCGGAACAGGAGCUCU
>Novel:NC_037547.1_9210
UGGGUGCUGGUAGCAGUGGGAGGAGAGCAGAGUUAAUGGGUCUUGAGCCUUCCCCUGCAUCUGCACGCCAGG
>Novel:NC_037569.1_48011
UUCAGUACUUGCAGUUCAUGGACUCAGUACUUGCAGCUCAUGGACUCAGUACUUGCAGCUCGUGGACUCAGUACUUGCAGC
>Novel:NC_037547.1_8542
GUAUGCAACUCAUUGGAUGAGAUACUCUUUACAUACUUUUUCAUUCAAUGAGUAGUGUACAA
>Novel:NC_037550.1_18562
UUGGCCAAAAAGUUCAUUCAGUGUUCUCAUCGUACAGAACAAUCUGAAUGAACUUUUUGGCCAACCCAAU
>Novel:NC_037547.1_10452
UUGGGUUGGCCAAGUGUUGUUUGGGUUUUCCAUAAGAUGUAAUGGAAAGACCCAAGUGAACUUUUUAGCCAACCCAAUA
>Novel:NC_037567.1_45577
UCAAUCCCCAGUACCUCCACCUUGGACUUUCCCAGUGGUCCACUGGCUAAGACUCUGCACUUCCAAUGCAGGAGGCCUGGGGUUUGAUC
>Novel:NC_037563.1_42211
UCUUGCUGCGGAGCACAAGCUCUUGGCAAUCGAGCUGCAUUAGCUGCAGCACGUGGCUCAGUAGUUGUGCAGUCCUAGCGGGAGU
>Novel:NC_037550.1_17671
AAAAAGUUCAUUCCUUCCACAAGCUCUUAUGGCAAAAUUGGAAUGAACUUUUUGG
>Novel:NC_037552.1_22451
UCUACAUGCUGCUGGGCAGCAUACUGUUAACUCCUCCCACCAGGUAGGGGUUUCAGUAUCUGCACGACACCUCAAAGACU
>Novel:NC_037549.1_13213
UUCCUGUUGCAGUCCACUUAGCAGCCCUGGCUACAGUCCACAGGGUCGCAAAGAGAACUGAAGCACGCA
>Novel:NC_037563.1_40505
GGAGACUGAAGGGCAGGAGAAAGACCAAAGUCUUCCUUCCUGUAUUCCUGUUUUCCU
>Novel:hsa-miR-3151-5p
UGUGGGGCUGCUGGGCCCAGGCAGAGGUUCCUCACAUGUCCGCCACCUACCAGCCCCAGAAU
>Novel:NC_037545.1_938
UCAGUAACAAAGAUUCAUCCUUGUGUCCAUCAAGCAACAAGGAGAAUCUUUGUCACUUAGU
>Novel:NC_037564.1_42277
CUCCAGGAUGUGUGCCCACCCCUUGCACAGAUGGAAACGCUGAGUCUAGGGGAGAAAGGAGCUCAUCAGACUGAUGUU
>Novel:NC_037547.1_8508
UGCCCACCCUGAACCCUUGGAGAAGGGGCAGCCCCAUCCCAGGGGGAAUGUGUGGGUAGC
>Novel:NC_037569.1_46999
AAAAGUUCAUUCAAGUUUUCCUAUACGAUCUUAUGGAAAAACUGGAAUGAACUUUUUUG
>Novel:NC_037546.1_6452
GUAAUCAGUGUGGACAGCUUGAGGGUGAACUCAAGUGAUGUGUCACAGGAGGCUG
>Novel:NC_037561.1_36993
CAGAUGAGCUGCAGCAUGAGACUAGAGUGCACAAUAAGUGUGAUGCGCUUGAGUCGUCCUGAAGCCAUCCCCC
>Novel:NC_037567.1_45497
UCUGAUUCUUUGUUUCAUCUGCCCUCAAACUCAUUUCUUAGAAGGUGGAAUGGGGCAGGAUGCUGUCAGAUA
>Novel:NC_037564.1_42998
AAAAUUUCCCUUCAGGUUUUACUGUAACAUCUUACAGAAAAACCUGAACGAACUCUUUGG
>Novel:NC_037562.1_40324
CUGGAGAACAGGAACGAGCAGAGCUGCACGCAGUUCUCAGGACUGAGGUCAUGAGAAAGAGCAUCUGCUUGGAUUCCCUUCAGUG
>Novel:hsa-miR-4800-5p
CCCUGAGCUCAACGGGUAAGACCCUUGGCUGUUUUCUGCCAUGUGGACCCAGGGAGCCGGGAGG
>Novel:NC_037556.1_29003
UGCGACAGUUACCUGCCAAUCCUGAAAACCUUGCAGUUGGUUUUGAGCUUUAGGGCAUUCAGGAUGCAGUGCUGCUGUCUAAA
>Novel:oar-miR-3956-3p
CCUUCCUCCUCUCGGUGGCGGCUAUUUCUGACCUCGUGGGGCGUGUGGCU
>Novel:NC_037559.1_33436
UGCCUCGAGUUUCUGUGCUCUGCCAGGCUUCUUUAUUCCCCAGGUUACAGAGACUCGAAGG
>Novel:NC_037546.1_4545
UGGUCAAAAGUUCAAACUUUCAAUGUAUUUAUCUUAUACCUGGAAGUUUGAAUUCUUGAUCACC
>Novel:NC_037565.1_43646
ACAUGUUGGGCAUUUGCGGCCCUUCCGGGGAUUCCUUUGUCCCAUACUGAAGGGUCUGCUGUUUGUAGAAUAUGCCUGG
>Novel:NC_037558.1_30930
AGCCCAUGACCUGCAGUGACAAGCUGGUGCGCUGCAACUACUGAAGCCCAUGCGUCU
>Novel:NC_037563.1_41166
AACGGUUAAUCUUCAUGCAGCAGAGGAAGGAGCCUCAUGCUGUGGGCCGUAACCUACCU
>Novel:NC_037550.1_17577
AAAAAGUCCAUUUGGGUUUUUCCAUAAAUGGGAAAACUGGAAUGAACUUUUUUG
>Novel:NC_037560.1_36457
AAAAGUUGGUUUGAGUUUUUCCAGAAGAUGGUAUAGAAAAUCACAAACUUUUUG
>Novel:NC_037557.1_29957
CCACUAAACUGGGGAAACCACAGAGUUGUGGUUUCCUUAGUGUAGUGGCU
>Novel:NC_037566.1_44459
CCCACCGACCCGCCGGCCCCGCACUCCCGGGCCCGGCGGCGGGCCCGGCC
>Novel:hsa-miR-4289
CCCAAUGUACGCUGUGGGCCUGCAGUGAUGUUAUGUCAAUGCAGAUUCAUUGUGACAGAUGUUCUGACCCG
>Novel:hsa-miR-8080
GAAGGACAAUCUUUGCAUCAGGCGGAGCGGCGCUGUGCCUGGUUGGCAGCGAAUGUGUGGAGCUA
>Novel:NC_037547.1_10467
AGUUGGUUUGAGUUUUUCCAGAGCAUCCUACAGAAAAACCUAAAUGAACUUU
>Novel:NC_037548.1_10887
CAAAAAGUUUAUUCAGAGUUUUUGUAUAAUGUUACAGAAAAAAUUCGAAUGAACUCUUUGGC
>Novel:NC_037550.1_16312
UUCAGCUGGAGAGCGAGAAGAACUAUGGGAAGACAGGUGUUUUUCCCCUUUCUGAUGACACGCCAUUCCCUAGGGAGC
>Novel:NC_037550.1_17739
UCUGAGAUCCAGGUGCUGGCAGGGACACCCUCCCUCCAAAGAAUCCAGGGAAGACUUUGUCCUUGCCUCUGCCUUGCUUCUGUUGGC
>Novel:NC_037546.1_7310
CUGAGGAAGUAAGGUUGUAUGCAGUUGUAUGUGGAGGAUGCUAAUUGAGUGCAUGUAAUCUUCGUUGGCU
>Novel:NC_037551.1_21843
UCCCACUUAGUCCUCAUUUCUUCUGUGAAAUGGGGGUAGUUCGUGAUAGUACUUAUUUCACAGAACAUGAGGAUUAAGUAUGCUA
>Novel:NC_037545.1_1469
UCCCUGGUCUAGUGGUUAGGACUUGGCACUUUUACUGCUGGGGCCCAGGUGGA
>Novel:NC_037550.1_18749
UCUGUGUGUUCUCAGCUUUUGGUGGAGAGUCUACCUAGAGAGACCUAGAGCUACAGGGG
>Novel:NC_037546.1_2418
UCCAGAUGUUUCUUCACAGGUAUUGCUAGUGGAGCCUCUUGCAGAACCAGAAGAAGUGUGGGGU
>Novel:NC_037558.1_32904
GGAGAGACUCAGAGGUGCCAAAAGCCAAUCGCCAGCUCUUGGCCUCCUGCGUCUUUCA
>Novel:NC_037546.1_6365
UUCUUUGGCUUCUGCAUUUCCACUGAAGAUGGAAGAAAGAAUGGGCCAGGAAGA
>Novel:NC_037562.1_40173
UCCAAGUUGUUUACUCUGUUCCUCUCCAGAGGGGCACUGUGUCCCAGUUGGACA
>Novel:hsa-miR-191-3p
AAGAUAGGGUGUCAGGCGCAGUGCUUCUGCGCUGAGAGCUCUAAUCGGAU
>Novel:NC_037565.1_43614
ACUUCGGUCUCCUGGGCUUGAGGUUGCUGAAAUUAUUCUUCAGAUCUGGGAGACUGUUGCCU
>Novel:NC_037545.1_897
GCUUGCGGGCAGCAGACACUUAACUUUUUCUUCUUGGUGGGGGUUUCAGUAUCUGCAAAACAGCUCGAAGGAC
>Novel:hsa-miR-4421
UCCUGUCUCCUAUGUACUGGCUACUCGGGGCUCCCAGGGACACCCGGAGACAGGGCA
>Novel:NC_037546.1_6523
UGAGAAAAGAUCUCCAAGAACCACUUAUCCCAAAGGGUGGGAAGCUGAGUUCGCAGG
>Novel:NC_037555.1_25442
UUGAUUCUAGACAUGAUUUUGCCCCUCCUACCAUCCUGCUGGGGCUUCUCCUUUGCCCUUGGAUGUGGGGCAUCUUUUUUUGGUGGGAUCCAAC
>Novel:NC_037555.1_25386
UCCACUUGCUUGAACUGCGAUUCCUGGUCAGAGACUCAGGCUACACCAGCCUGCCUGACCACUGGGUCCAGAAAAAGCCCUGGAGC
>Novel:NC_037560.1_36420
UAGGCCAAAAUGUUUGUUUGGGUCUUUCCAUAAUAUUGGAUGGAACAAUCUGAAUGAACUUUUUGGCCAACCCAAU
>Novel:NC_037561.1_37393
AAAAUGUUUGGUUGGGUUUUCCCAUAUGCUAUUAAGGAAAAAUCUGAAUGAACUUUUUGG
>Novel:hsa-miR-6793-5p
UGCUGGAAAAGAAGGCUCUCAUCUCGCGAUGACGGGGGCGUUUGUGGGUUUUCUCGAGCUGCGGCGC
>Novel:NC_037549.1_14734
GGGACAGGCAGCAGGACAUAGUGGGUAGGCUGUGGGUUCUGGCCUGCCUAUUCCAAUUCCAGCUUAGCCAUCAAUUGCUGUGUGACCUU
>Novel:NC_037546.1_5316
UAAAACACAGAUUGCUGGACUCCUGCCUCCCAUUUCUGAUUGAGUAGCUGGGAUAGGGCCCAACAAUCUACGUUUUCAAC
>Novel:NC_037550.1_18739
UUAAACAAGGAUGUCCUGGCUCACUUAAUUCAGAGGAAUUAAGUGAGAAGGUGUCAUUUCUGGCCUCUC
>Novel:NC_037555.1_27401
UCCUAGAGAUGGUAGCAGCACCCUGCCAUUGCUAGCGCACAGGGAUUUCACUGUCCUCUCUUGGUUU
>Novel:chi-miR-877-3p
UCCUCUUCCGGCUCUGGCUGCCCUUACCUGCCUGUCUCCAGCGAGGGAUGGGCCAGUCUGCAGCUGGCUACCUCUGGUCA
>Novel:hsa-miR-4766-5p
UCUGAAAGCUUGAUCUUGCUGGCUUCCCUGGUGGGCAACCUGGGGAUGAACCAGCCCCAGCCCUUGUUUCAGGUG
>Novel:hsa-miR-513c-5p
GAGGAGCUGGAGGACUUGGUUCUGGAACGUGCCCUGCCCAUGGCAGUAGUGCUCUGUCUUUCUCAGCUCUCAAGGCCUCUCUCUUCCU
>Novel:NC_037547.1_8269
UGGAUUGACCAAAAAGUUCAUCUGGAUUAUUCCAUAAGAUGGUAUGGAAAAAUUCAAAUGUACUUUUUGGCCAACCCAAU
>Novel:NC_037549.1_14727
UUCCAAGUGAGUUAGCUGGAGGACUGCAAAAAUAUCGUGAGCUUGACUUGCAGCCAAUUCCCACACUCAGCUCCUUGGAGAA
>Novel:NC_037558.1_32918
GGUGAGCAUUAUGGCAGGUGGGUGAGUGUUCUGUCAUGGUGGCAGAACAAAUAUUCUUCUCAUCAUCACCAAGGCUCAUGA
>Novel:NC_037568.1_45909
AAGAAGUUUAUUUGCGUUUUUCCAUAAGAUGGCAUGGAAAAAUUGGAAUGAACUUUUUGG
>Novel:NC_037557.1_29725
UGAGUUGGCCUUAGAGUUUAUUUGCAGUUUUCUGUAACGGUUUAUGGAAAGGCCUGAAUGAACUUUUUGGCCAACCCAAU
>Novel:NC_037568.1_46154
CUAGAGAGGAGGAAUGGGGAAAGAUGAACAGUUUUUUUCCCCUACCUGUCUCUCUGCAG
>Novel:NC_037560.1_35672
UACAGUCACAUUCUGAGAUCCUAGGGGUUAGGACUUGAACAUCUGAGUU
>Novel:hsa-miR-4793-5p
UCAGGGCGCCUCGUGGAGAACGUGGAGAUGCACGGGACUAGCAGUUGUCUCUAACCGUCAUCCUGGGGAGGAGACUCACAAU
>Novel:NC_037545.1_1119
UACCAAGAUCCUGUUGAUACUUCUGUGGCUCCUGGGCUUCAGCCCAGGACCUUUAAUUCAGAAACAGGGAAAACAACUGAGGCCUUUGGUGAU
>Novel:hsa-miR-3934-3p
UGCUCAGGCUUCGCAUUGCGGUGACCUCUCUUAUUGUGGAGCACGGGCUCUACGAUGCGCAGGCUUCAGUAGU
>Novel:NC_037555.1_25446
UCUGACUUCUCUAAGGACAAUCCACAUAUCUUCCUGGAGAAAAAGAAG
>Novel:NC_037567.1_45367
GAGGUUGGAUAUUUUUACAAAAGCCUCAGGUUUCCUGCCACUUUGGGUCUUGUGCUUGCUUUUCUAGACUUAUCUGGCUGCUCCC
>Novel:NC_037562.1_39669
GCGCGGGGCGGACGGCGUCGCGGAUUUGGCUCCUGAUUUCGGGCCGUCUCUGCCUUGCAG
>Novel:hsa-miR-4330
UCUCAGAUUCGUUGACUCAGGCCCCAGACAGGGCUGAACUUUCAAAGAAAUGUGACU
>Novel:hsa-miR-579-3p
UUCAUUUGCUUUUGGGGAGGAGGGUAUUGGACUGCCCAUCCCAUGAUCCCAUUCCCCCAAGAGGGAAGGGGCUC
>Novel:NC_037562.1_39979
UCUAGUUGUCAGGGACUCCACUCGACUUACUUCAUGGAGCUCAUCUCUAUUUGGG
>Novel:hsa-miR-3064-5p
CAUUGCACUUGCUUUUGCAACGUAGUAACUCCCUGCACUGGGUCCUGUUCUGGCUGUGGAGCCAAGUGGAGCC
>Novel:NC_037545.1_1551
CACUCUGCACUGCUUCUCCAGCUCAGUUAGUGAGCAUCUCUGGAGAGGUGUGCAGAGCAGA
>Novel:NC_037546.1_5750
AGUGCCAUGACCCCUCGUAAACCUAGUGGUCUUGGUUUCUGAAGUGUCUUGGCAUUGC
>Novel:hsa-miR-4514
UCAGGCAGCUAGAGCCGGCGCCAUGGUGGAGAAGGAGGAGGCGGGCGGCGGUAUCAGCGAGGAGGAGG
>Novel:NC_037547.1_10745
AAAAGUUCAUUUGGAUAUUUCUAUAAGAAUUAUGAGAAAACCAAAUGAACCUUCUG
>Novel:NC_037550.1_18316
AGUUUAACAGAGUGGUUCAGAGCCCAGAUUCUGCAACCAGAUUGCAUUUGAACUCU
>Novel:NC_037550.1_15803
UUCCCAUUAUCUUAGUCCUGAGAACUGCGUGCAGCUCUGCUCAUUGCUGUUUCCCAGGAACUGAUAAGGAACA
>Novel:NC_037548.1_11964
UUAGAGAAAGGGGAGUCCUUUCAAUAGUGUCUGGCACACUGUAGGCUUUGGGUUUUCUCUCAUU
>Novel:chi-miR-324-5p
AGGUCAAGGAAGGUUGUGAGCAAGUUGUAUGCAUCCCAGGCUCACAUGAACUCU
>Novel:hsa-miR-4474-3p
UUGUGGCUGUCAGCACAGUGGGAACUGCUUCCAAUUGCCCUUGGCUGUCUGUCCACAGGU
>Novel:NC_037566.1_43986
UUUGUUGACUCGACGAAUGGUUCUAGCACCCAUGGAGUUCACAGCAUGGGAAGCUAUACAGAAUUUCUUGUUCAGUUAGCACUUC
>Novel:NC_037547.1_9221
UCAUUGGUGGUUCAGUGGUUAAGAAUCCACCUUCCAGUGCAGGGGACAUGGGUUCAAUCACUGGGUCCAAGAACUAAG
>Novel:hsa-miR-146b-3p
GAGUGUCAAUUCCAUGAGGGAGGGGCCGCAUGUAUUUGGCUUACCCCUGAGGUCCCUGUGCCUGGAACAGCACCUG
>Novel:NC_037559.1_33198
CCACUGUGUCACUCGUAGACCUUUUGAUGAUGUCCUCUGGGGUCAUGUAUUACACAGUCAGC
>Novel:NC_037563.1_40470
UUUCCACUCAAGGACUAAUGGCCUAAAACAGCAUGGUUGCUGCCCAGAGCCUCACAAAGUCCUUUAGUCGCUGUU
>Novel:NC_037569.1_48401
UCUUGCUGUGAAACCUCAAUGGCUGUGGCAGAUUAUUUUAGAAUGAGGCUCUUGGGGGUUUCUUUAGAGAUG
>Novel:hsa-miR-4652-5p
UAGACAUCUUCUGUUGGGGUCAGUUUGUGGGUCUGGCACAUAGUGGGGACUCAGAAGAUGUUCACU
>Novel:hsa-miR-6730-3p
UCUGACACCAUUAGCCAUCUCUCAUCAGAACCACCGCGUCAUGCAGGCUGGGCCUAGGGGUGCAGGCUGAGGUGAUCAUAGA
>Novel:NC_037546.1_4836
AAGAAGUUCGUUUGGGUUUUUCCUAACAUCUUAUGGAAAAACUUGAACAAACUUUUGAG
>Novel:hsa-miR-498-3p
CCUCAGGGGCCAUUUCGUGCCUGGAUGAUAGCUGCCGUGCAUUUAUUAAGCACCUACUGUAUGCCCUGGGU
>Novel:NC_037557.1_30243
GUUCCAGUGAGUUGGCUCUUCACAUCAAGGAGGCCAAAGUAUUGGAGCUUCAGC
>Novel:NC_037553.1_23674
GAGUUUCCCGGCCAACGCACCAAAUGCUUUAGACACGUGUUCCGGGAAACAAAC
>Novel:NC_037563.1_40828
UCUGAGCAACAUUAGGCAUGACUUUUAUGGUCUCAACUAGCAACGUGAUACCAUACAAAGGGACCCUGAUAAUCUCAGAGA
>Novel:NC_037562.1_40274
AAGUUCCUUCAGGCUUUUCCGUAAGCUGUUCUGGAGAAACCUGAACGAACUUUU
>Novel:hsa-miR-4682
UCUGAGUUUGGCUUCCCUGAGCUCGCCCCGAGCCGCGGGAUUAGUUUUUUUCACGAC
>Novel:hsa-miR-3120-5p
UCUGUCUGAGACUAUGGUAGGCGCUGGAAGCCGGCUGGUAACACAGGCUGAGA
>Novel:NC_037559.1_34044
UCCACUGGAGUGAGUUGAAGCCUGCACACAAAAGUGUGUAUUGUUUUAUAAUUACUUUUGAUGAAGAUGAGA
>Novel:NC_037547.1_8284
UCUCUAUGUCUUUGAUUCUGUUUCUGUUUCACAGGUAGAUCCAUUUUAUAGAAUGC
>Novel:NC_037548.1_11502
UCUCUUAACACAAUUUUCUCAUCUGUAAAAUGGGGACAGUGAUACUAGUUCCUCUCUUGUGGGCAUGAGAUGUGGAUUAAAUGAGAGAACGC
>Novel:NC_037569.1_47804
ACAUGGAGGCCGUGAGAAGUGAAAUGACUUGCUCAUGGUGAUCUAGAACA
>Novel:NC_037552.1_22735
UUUCACUGCAGGGUCACAGGUUCAAUUCCUAGUUGAGGAAUUAAGAUCCUGCAUGCCAUGCAGCGAGGCC
>Novel:hsa-miR-574-5p
ACAUGGCUGAGGGCACACACGUGUGUGAGUGACCAUGUGAGUGAGUUUGAGUGUGUGUGGGUGAGUGUGU
>Novel:NC_037547.1_8475
CCUGAAUUUCUUGUCUGGCCUCUGAUCCUUCUAUUAAGGCAGCCAAGAACCCUGGUC
>Novel:hsa-miR-665
UCCAGGAGAAGUCUGAAAGGGAGAGAGAGGAAGCGGCCCAGAGCAUGGCUACUCUUCCAUGGCCCUAAGCAGACAAUUUCUCUUUUAAA
>Novel:hsa-miR-552-3p
CACAGGUGAUGAGUUACUGAGUGCACAUUGGAGCCAGGUGCUAGUGUCUCUACUUGCGCG
>Novel:NC_037550.1_18175
UUGCCAAGUAGAAUUUGUUGUCCUGUGAGUUUUCAGUCAGUGACAAAUUCUAUCAAGC
>Novel:NC_037563.1_41848
UCCAGAGAUAGAGGUUUCUGGAUGUCUCACAUUUAGGUAUCAUAGAAAUUCCUAUUGUUUCUGUCUUCUGGCCC
>Novel:hsa-miR-4707-5p
GCGAGAGGCCGCGGCCCUGAGCGGCUGUGUGACCGCACCCCACUCCCACCUUGCAGGUUCACCCUCUGCUCCCCGGCACCUCCACCA
>Novel:NC_037545.1_51
UGGGUUGGCCAAAAUGUUCAUUUGUUUUUUUCCCCUUAAGAUGUUAUUAAAAAACCCAAAUCAACUUUUUAGCCAACCCAAU
>Novel:NC_037554.1_24796
GAUGGAGAUGCAGACAGGAUCGUUUACUACUACCAUGAUGCAGACGGUCAGUUUCAUCUCAUAGAU
>Novel:NC_037552.1_23013
UUCAGUCCAUAAAACUCAUCUUCCUCAACCGUGUUACUACUAAUGGAGGGACUCAGAAAAGUUGGAUUCAAAC
>Novel:hsa-miR-6764-3p
CAAUCAGAUAAGAUAGUCCUGGUUCUCAGUGGGAGUCUCUGGUGAUCUUUCUGAGUGGCC
>Novel:NC_037548.1_11355
AACGAGGUUAUAGAAGGCUUCAGAAGUGUCAGAUCGCCAGCGUGGGCGCCUGUGCUUUACACUUACCAGCUCUGUGACUUUGAACA
>Novel:hsa-miR-4643
UAGAGAUGAAUUGUGUGCCUACUGCAAUUUCCUUUCUUUGAGGUUCCCUUGGGUGUACACAUGCACAUACUCUCUAGGCC
>Novel:NC_037561.1_36933
UCCCAGCCCCAUUUCCCUGUGAUUCUAACAAAUUUGAGAAUCGAGAGACUCGGGCUGUUUCU
>Novel:NC_037562.1_40333
UCUGCUUGGAUUCCUUUCAGUGACUCUCUUCAGUGACCUUUUACUUGAAGGUAAUCUAUUCAGUUAUGCCCC
>Novel:hsa-miR-767-3p
UCUGCUCAUGAGAGAUUGAACCCUAAAUCCAGCUCCAUGGGUAGCUC
>Novel:chi-miR-2404
UUGCACUGCAGUUACUAGAGAGCAAUCGCCAGCUCUCCCUCGCAAAUUCAAUGGAAGA
>Novel:hsa-miR-4793-3p
UCUGCACUUGAUCCUGGGGUCUGUGGUGAGUCACAGAGGGAUUUUAAGUGGAUU
>Novel:NC_037547.1_9249
UUCAGAUGUAGCUAUGUGGUCCUGUGGCUGAGAGGCUGGAGCACUCAAAGAGCUCAGUGGGGA
>Novel:chi-miR-665
GUAUUCCUACAGUAUCCCUGGGCUCUAUCCAGUAGAUACCAGUAGCACUU
>Novel:chi-miR-202-5p
UCUAGAAGGGUGGGAUGAGAAGCGAGUUGGGAAGGAGGGGACCUGGGCGUUCCUAUGGCUGAUUCUUGUUGAUU
>Novel:chi-miR-378-3p
ACUGGACUUGGGGUCAGAAGGCCUGGGCAUAGUUCAAGUUCUGGGUGAAUUGCCUACCUCCUCGGACCGCCACGUUUUAUCUGU
>Novel:hsa-miR-3664-3p
ACUUCUCUUUUCUAGGUGCAUCUUAGGGACCAGUUGUUCUCAGGAUGCGCUGUGGGAAGUCC
>Novel:chi-miR-3432-3p
CCAGGUUCGAUUCAGGGUUGGGGAACUAGAUCCCACAUGCAGCAACUAAAGAUCCCUCAGG
>Novel:hsa-miR-3125
UAGAGGAAAAACCUGAAGACAUCUGCUUAGCCAUGGAUGGGAUUUAGGUGCACAUUCUUGGCUG
>Novel:NC_037547.1_8992
CGGGCCCGCGGGCUUCAGCAGCUGUGGUGUCUGCUCUCAGUAGCUGUGGCCCACGGGUGUAGC
>Novel:chi-miR-1271-5p
UUUGGCACCAUGGACUGGUUUUGUAGAAAAUGUUUUCACAGACUGGUGUGGAGGAUGGUUUCAGGAU
>Novel:chi-miR-30a-3p
UUUUCAGUGAUCCAGCUCUAAGUAAGGUCAACUAACGCCAAUUCCAGAAUAGGGCUUUUACUGGGGAGUGCU
>Novel:hsa-miR-6783-5p
GCCAGGGGGAACACGGCAUUGCUCCCGAUUCACUUCAGGGGAAUCCGGCCUCAAGACGU
>Novel:NC_037545.1_594
UCCCUAGGACUGACUGGUUUGAUCUCCUUGCUGUCUAAGGGACUCUAGCCUUUGUGUUAUUCACUGGGAGC
>Novel:NC_037558.1_32599
UAGGGUAAUAUUCUCUCAGGAGGAUGAUAAAAAAUAUUUGUUCUCUUGAAUAAGAGUUCUUCCCUUGU
>Novel:hsa-miR-3622a-3p
ACACCUGAAAUUUGGCUGAGGACACGGGACAUCCACCAGAGGGUAACUAAUGAGCUGGUGUCCCUCCGUGUGCUCGUGUGUGUGUGUGUGUUC
>Novel:NC_037546.1_7142
AAUGGAAAUCUCAUCAAGAAUAGUGUUAACAGUUCUCUGUGAUGUUUAUCUGGCUCC
>Novel:NC_037564.1_42469
UGUCUCUCGCUUUAAAUCAAAAGCUAGAAAUGCUUAAGCUGAGUGAGGAAGGCAUG
>Novel:NC_037555.1_27099
UCUGAAGAAAAAUAUUAGAGCAGGGUAUAGUGAUAGCAAGGGUUGUAGUGUUUUAAACAGAGU
>Novel:NC_037546.1_6356
UCUCUUCUCAUGCUCAGUGAGGCCUCCCUGAGCUGCUUCCUCCCUUCUCAGGGCCUCAGUCUUCACCUGGAUCGAGUUGAGAUU
>Novel:NC_037564.1_42483
AGCCUUAAUUGCCCACUGGGGGAGUUCCCUAGUGGUUAGGAUUCGGCACU
>Novel:hsa-miR-6826-3p
UUCCCCUCGAGACGACGCCUGACUCCCGGUUGAGUCUGGAAUGCAACCCCGAGAUCCCAGUCAUCCCUUGAGAGGAAC
