# Supplementary material for: Seasonal effects on miRNA and transcriptomic profile of oocytes and follicular cells in buffalo (Bubalus bubalis)
Source: Sci Rep. 2020 Aug 11;10:13557. doi: 10.1038/s41598-020-70546-5 (PMC7419291; doi:10.1038/s41598-020-70546-5)
Supplement: Supplementary file 3 — Supplementary file S11. [file 41598_2020_70546_MOESM3_ESM.xlsx]

## Sheet: Foglio1
>Novel:NC_037561.1_38294
UCUUGCUGUGGAGCAUGAGCGCU
>Novel:NC_037559.1_33577
UGUGAUGAGAACUGAAGGUUUGCU
>Novel:NC_037569.1_47305
AAAAACCUGAACGAACUCUUUGG
>Novel:NC_037561.1_38157
UUAAGUCUUACUGGGUCUAAAACU
>Novel:chi-miR-2284a
UAAAAGUUCGUUUGGGUUUUUU
>Novel:chi-miR-130a-3p
CAGUGCAAUGGUGAAAGGGCAU
>Novel:hsa-miR-548a-3p
AAAAACUGAAUGGACUUUUUGC
>Novel:NC_037550.1_16194
UCAACAUUCAGGAAACAAAGAUCAU
>Novel:NC_037546.1_4671
UUCUCGACCACUGAGCCACCAGGGA
>Novel:hsa-miR-12136
AAAAAAGUUUGUUUGGAUUUUC
>Novel:hsa-miR-561-3p
AAAAGUUUGUCUGGAUUUUUCU
>Novel:NC_037548.1_11587
UUCUUUACCACUGAGCCACCUGGGA
>Novel:NC_037545.1_835
UACGGUUGAAGUCUGGCUUGGAGAA
>Novel:NC_037547.1_8617
AAAAACCUGAAUGAACUCUUUA
>Novel:NC_037550.1_16127
UCUUCUUGGGCUCCAAAAUCACUGU
>Novel:hsa-miR-8057
UUGGCUCUGCGAGGUCGGCUCA
>Novel:NC_037561.1_37274
UGCGUGUGUGUGUGUGAGUGUGU
>Novel:chi-miR-1388-3p
UUCUCAGGUUGGACAGUCCUGA
>Novel:NC_037567.1_45420
AAAAGUUGGUUUGAGUUUUUCU
>Novel:NC_037548.1_12261
AUGAACUUUUUGGCCAACCCAAU
>Novel:NC_037549.1_15527
AUGAACUUUUUGGCCAACCCAAU
>Novel:NC_037569.1_48104
UGAUUGGCAUUUCUUAGAGUGGAG
>Novel:NC_037569.1_48108
UGAUUGGCAUUUCUUAGAGUGGAG
>Novel:chi-miR-3432-5p
UGCGGGAUCUUUAGUUGUGGCG
>Novel:NC_037567.1_45690
UAGAGCUGAAGGAUGGACUUGG
>Novel:NC_037554.1_25238
GAAACUGGAAUGAACUUUUUGG
>Novel:chi-miR-421-3p
UUCAACAGUAUGGGAAAUGAGAACU
>Novel:NC_037552.1_22845
AUCGCAUCAACACUCGUCCGUU
>Novel:NC_037569.1_48102
AGUAGUGCCUCUCUGAGUGUAG
>Novel:NC_037569.1_48106
AGUAGUGCCUCUCUGAGUGUAG
>Novel:NC_037561.1_37749
GAUGAGGCUCAGCGAGCCCUGG
>Novel:NC_037552.1_22828
AAAAUUGGAAUGAACUUUUUGG
>Novel:NC_037554.1_24869
UACUUAAAGAUGAUGCUGUGAAAGU
>Novel:hsa-miR-6499-5p
CCGGGCGCUCUGUGUGGCUGCU
>Novel:NC_037561.1_36952
GAUGAGGCUCAGCGAGCCCUGG
>Novel:NC_037568.1_45743
AUCUGCACUGUCAGCACUUUAGC
>Novel:hsa-miR-6761-5p
UCUGAGAGAUGGCACACGGGCUCU
>Novel:NC_037546.1_6477
UCUUGCUGUGGAGCAGAGGGUCU
>Novel:NC_037569.1_46617
UAGGUGCUGAGGGCCAAGUUCAGGA
>Novel:chi-miR-490
AAACCUGGAAUGAACUUUUUGG
>Novel:NC_037564.1_42815
CUUGGAAUUGUUUGUGUACCUG
>Novel:NC_037566.1_44909
UGCAUUGACCUUGGACUGGCGAU
>Novel:hsa-miR-620
UUGGAGAUCUUAAGUGACAUUGUCU
>Novel:NC_037547.1_8177
AACAUCUGAAUGAACUUUUUGG
>Novel:NC_037553.1_24464
UUCUGAGUGGCCCACGGCUCCU
>Novel:hsa-miR-3174
UAGUGAGUGAUGAACUCAGGACCC
>Novel:NC_037556.1_29441
UACAGUGACCAGGUGACGACGGAU
>Novel:hsa-miR-1260a
UUCCCACCCCACUGCCCCUGGCC
>Novel:NC_037562.1_40133
UCCAGAUGCUCUGAGCCGAGAGACC
>Novel:NC_037550.1_16338
UCAUGACAUGAGGUGUUGUAAGACU
>Novel:NC_037557.1_30322
CCAGGCUGUUGGAAUGUUGACC
>Novel:NC_037558.1_32432
UCUGGCUUCACUUAAAAUAUGUGAA
>Novel:NC_037569.1_48575
UCGCCCCGCCUCUCUGCACGAC
>Novel:NC_037549.1_13802
UGAGAGACGUGACCUUGUUUUG
>Novel:hsa-miR-3620-5p
GUGGGCUGAGCAGACCCAGAGA
>Novel:NC_037545.1_493
UAUUAAUACACAUUGGAUUUCU
>Novel:NC_037555.1_26692
UACUUCCUUGUAAAGCUGUAGGAUG
>Novel:hsa-miR-5100
UUCAGAUCCAGUCAGAAAGUAAAGU
>Novel:NC_037558.1_31562
UCUUCCAGUGCCUAAAUUCUCUGCU
>Novel:NC_037556.1_29588
UGGCAGUCGCCCGCUGUGGCCA
>Novel:NC_037547.1_10260
UUCUGAUUCAAUAGGUCUGGGCUAU
>Novel:NC_037553.1_24430
CCUGGCACCUGCAGGGAUUGCUG
>Novel:NC_037558.1_31832
AACUUUCAGCUUAUCGUUGUGG
>Novel:NC_037548.1_12085
UAGAGAGAAACAGUGUGAUGAG
>Novel:NC_037548.1_11132
UAGAGAGAAACAGUGUGAUGAG
>Novel:NC_037545.1_9
CAGCAGACUCAGGACACAGACC
>Novel:hsa-miR-4490
ACUGGUAAAGGGGGCUUUGUCU
>Novel:hsa-miR-4638-5p
ACUCGGCUCCCUGUCUCCACAGA
>Novel:NC_037568.1_45757
CCACGACCACAGUUCAACCGGA
>Novel:NC_037568.1_46162
CCACGACCACAGUUCAACCGGA
>Novel:NC_037545.1_808
UGUUCUAACUGUCGAUACACACG
>Novel:hsa-miR-4675
UGGGCUGUGCUCCCGGGUCCU
>Novel:NC_037545.1_1851
UGUUCUAACUGUCGAUACACACG
>Novel:NC_037547.1_7809
CUCCCAGAUGACAGCCCCCAAC
>Novel:NC_037556.1_28703
UCAAACCCGGUCUCUUGCAUUG
>Novel:hsa-miR-3668
UAUGUAGAGAUGUUUCAUUGGACU
>Novel:hsa-miR-6842-3p
GUGGCUGGGGCCCCCAUGUCCU
>Novel:hsa-miR-4481
AGAGUGGGGGCUGGCCUGGCUUGC
>Novel:hsa-miR-452-3p
UUCAUCUGAACAGGGGUAUGAUGCU
>Novel:NC_037547.1_7592
UCAAGGGGAACCUCCGAACAGGA
>Novel:hsa-miR-4688
UAGGGGCAGUCAGGGACCUGGA
>Novel:NC_037560.1_36384
UCUGUCCCUGGAGAGCAUCCUCU
>Novel:hsa-miR-4690-5p
AAGCAGGCCACUGCUGUCCACA
>Novel:NC_037548.1_11571
UCUUGUUGCAGAACUCUGGCUC
>Novel:NC_037558.1_30589
AAACACACCUUCCCUGCUCUGC
>Novel:NC_037555.1_26084
UCUCGUUGCAGCAAGUGGGGGCU
>Novel:NC_037565.1_43873
CAGAGGGGCCUUCUCUGCCCGC
>Novel:hsa-miR-12135
AAAAGGUUCAUUUGGGUUUCUC
>Novel:NC_037553.1_24503
UGGGCGGAGGUGGGGCGGGGGGCC
>Novel:NC_037546.1_6902
ACCUGUUUAUAAGUUGUAUUGU
>Novel:hsa-miR-6748-3p
UCCUGUCCUGCAGUCGGAAUCU
>Novel:NC_037563.1_40790
UCAAAAGUCAAUAAAAGAGGCAAGU
>Novel:NC_037556.1_28871
UCCGUGGGCUCCGGGCUGGGGU
>Novel:hsa-miR-6814-5p
UCCCAAGGCCCAGCCCGCGGCA
>Novel:hsa-miR-513a-5p
UUCACAGGAAGGUGUCAUUCAUG
>Novel:NC_037550.1_16151
UACAGAGAAAUCAUUCGUGAAAGGA
>Novel:NC_037552.1_22658
UCACUGGAGUUUGUUUCAACAUU
>Novel:NC_037547.1_9488
AAAAACCUGAAGGAACUCUUUGC
>Novel:NC_037565.1_43585
ACCGAGUUGUUGGAGCCUGUCU
>Novel:NC_037565.1_43872
AACGGGAGUGAUCGUGUCAUUC
>Novel:NC_037564.1_42395
AAAAUGUUCAUUUGGGUUUUUC
>Novel:NC_037560.1_35793
CUCCCCUUCCUCCCUGCCCAGG
>Novel:NC_037548.1_11804
UCCGUCCCCUCUUGCCCACCAGU
>Novel:NC_037568.1_45778
AUUCCUGAGGCUGGCUCAGCUGG
>Novel:NC_037546.1_4202
CAGAUCUAUCCUGAAACCAGCA
>Novel:NC_037547.1_7661
UGCUCCCCUUCCCCCACCUCAGU
>Novel:NC_037569.1_47931
UCUUUGAUUCCACAGAUGGGAU
>Novel:NC_037546.1_4187
UCGAGAAUUGCGUUUGGACAAU
>Novel:hsa-miR-744-5p
CGCGGGGCCGCGCGCGCC
>Novel:hsa-miR-6509-5p
UUUAGGUAGUAUUGUAUGCAGA
>Novel:hsa-miR-1180-5p
UGACCCACCUGAGUCUCUGAGC
>Novel:chi-miR-543-5p
UCCUGUGGGCUCACUCUGUCCCU
>Novel:hsa-miR-5582-5p
CAGGCACAAGCUCUCAGGCAUC
>Novel:hsa-miR-203a-3p
GUGAAAUGUUUAGGACCACUAG
>Novel:hsa-miR-6079
UUGGAAGCCAGACCUUUCUGCCACU
>Novel:chi-miR-2284d
AAAACCUGUACGAAUUUUUUUGC
>Novel:hsa-miR-6795-5p
UGGGGGGACUCUGCCCACCAGU
>Novel:hsa-miR-635
UCUUGGGCCCCACCCCCGGAGACU
>Novel:hsa-miR-4750-3p
UCUGACCCUCCCCUCUGACCCAGG
>Novel:chi-miR-411b-5p
UGGUCGACCAGUUGGAAAGUAAU
>Novel:hsa-miR-518a-5p
UUGCAAAGAGUUGGACAUGACU
>Novel:hsa-miR-5683
UACAGAUGAGCUGACUUGAAGCCC
>Novel:hsa-miR-4677-3p
UCUGUGAGCUGUGCUUGCCGGG
>Novel:hsa-miR-6747-5p
UGGGGUGUAGCUCAGUGGUAGAG
>Novel:hsa-miR-8485
UACACACAUUGACAUCUGGGGCUG
>Novel:hsa-miR-425-3p
UUCGGGAAUGCGGUGUAGACUC
>Novel:chi-miR-188-3p
UUCCCACAGUGCUGCUCUUUCCU
>Novel:hsa-miR-324-3p
UCCACUGCAGCUGCUCAUAGCCCU
>Novel:hsa-miR-6509-3p
UUCCACUGUGCCUGCCAGGAACUU
>Novel:hsa-miR-6071
UUCUGCUGUACAUUCUGCCAUC
>Novel:NC_037562.1_40278
UUCUCAGCCCCAGGGGUUCCUG
>Novel:hsa-miR-4645-5p
UCCAGGCACUGAUCACCAAAGCCCU
>Novel:chi-miR-345-5p
UCUGACUCUAAGCGAUGCAGCCC
>Novel:hsa-miR-4638-3p
UCUGGACACAUUUGCCAGCUCUCCU
>Novel:NC_037564.1_42976
GUGUGUCUGUAUCACUUGGUUAAC
>Novel:hsa-miR-6724-5p
CUGGGCCCAGGGAAUCUGCAUU
>Novel:hsa-miR-1200
UUCCUGAGUUUGGAGCUAUCUGGCC
>Novel:hsa-miR-5680
UAGAAAUGCAAACUCAGGGGCCCU
>Novel:NC_037550.1_17934
CUCCCUCGGAACCCGGCUGGGACC
>Novel:hsa-miR-4802-5p
CAUGGAGGACUGGGUGCUGGGCAUC
>Novel:hsa-miR-6791-3p
UGCCUCCUCUGCCCGCUCCAGG
>Novel:NC_037547.1_9520
CUCCUCAUAGGCCUACCUCUGA
>Novel:hsa-miR-4539
UCUGAACUAGAGCUAAGGGGUUUCU
>Novel:hsa-miR-3688-5p
UGUGGCAAGAGAACAGACCUCCCU
>Novel:NC_037546.1_7398
GCGCCGCGAGGCCGGUGGCCGGU
>Novel:NC_037556.1_28823
CGCCCCCCCGCCUCCCCC
>Novel:NC_037567.1_45399
GAGAGCUGAAGGAUGGACUUGG
>Novel:hsa-miR-6716-5p
UGGGAAUGAUGAUUUCUC
>Novel:NC_037553.1_24324
CUUCUCUGAUCCCUGGUAGAGA
>Novel:NC_037553.1_24501
CCACUGGCCCCACUCAGGGCUGG
>Novel:NC_037558.1_31721
AGCUCCUGGAGCCCAGUCCGCC
>Novel:chi-miR-342-5p
GGGGGUGCGGGGUGGGGGG
>Novel:NC_037562.1_40225
AGCCACAGUCGGCGCUGACCUGAG
>Novel:NC_037553.1_23348
AGGAGUCAUUCACUCUCAGGAU
>Novel:NC_037558.1_31773
AGGAACAUGGACUCUGGGCCCAGC
>Novel:NC_037567.1_45279
UUACUCUGAGUCACCUAACUGG
>Novel:NC_037565.1_43588
GAUCCCAGCGUGGCUGGUUGGGC
>Novel:NC_037546.1_5728
UUGCAUGACUCUGAGAGUAAGU
>Novel:NC_037548.1_11807
AUGUCCGUGGGUUCCCUGUCCCA
>Novel:NC_037556.1_28867
UGCCCUCAGACUGUCUGCUCUGUG
>Novel:NC_037550.1_17661
AAAAGCCUGAACGAACUCUUUGG
>Novel:NC_037560.1_36156
CUUCUCUGGCAGCCAGGCCCACU
>Novel:NC_037564.1_42846
UGCCCCCCGCCUGGGUCUUUCCUCA
>Novel:NC_037560.1_36199
UACCCCUGCCUGGACACCUGGU
>Novel:NC_037545.1_973
UGCGCGUGUGUGUGUGAGUGUGC
>Novel:NC_037561.1_36870
UCUGGUUGCGAUGCACAGGCUU
>Novel:NC_037552.1_22118
UCAAUGGAUACGAAUCUGGGCU
>Novel:NC_037545.1_1007
CCCGGUACUGAGCUGACCCGAGC
>Novel:NC_037557.1_30145
ACUUUCCCGGGACUUGGAGCGC
>Novel:hsa-miR-4479
UGCGCGGCCCCUCACAGACCUCC
>Novel:NC_037555.1_25337
UCUUCCUGGACCGGGGACUGAACCU
>Novel:hsa-miR-3940-3p
CAGCCCGGGCUGCGCUCCUUGGC
>Novel:NC_037553.1_23614
UUCAACCUGCCUGUCCUGAGCCCU
>Novel:hsa-miR-6825-5p
GGGGGAGGAGGACGGAGGAGGC
>Novel:NC_037549.1_14019
CACCGUCGUGGCUUACUGGCUC
>Novel:NC_037549.1_14793
UUCAGAGAUGACUUUGCAGGGCU
>Novel:oar-miR-1197-5p
UCCUUCCUUCGUGUGAUGCUGUGUU
>Novel:NC_037568.1_45736
UCCGUUAACUGGGAGCCAUGCGUCC
>Novel:NC_037552.1_22200
GUCCAGUGAUGGCACUGAGGACC
>Novel:NC_037561.1_37297
CCUCAGCCGCCCCCCUCACACA
>Novel:hsa-miR-6781-5p
CGGGCCGGUAACGCCGGGCACU
>Novel:NC_037556.1_29271
GAGGACUCAGCAGUAGGCUCUGU
>Novel:NC_037546.1_5892
UCUUGCUGCAGAACAGAGGGCUCU
>Novel:NC_037547.1_9181
GAGAAGUUCGUUUGGGUUUUUC
>Novel:NC_037551.1_21750
UGACAAGAACAAGCUGUAUAUU
>Novel:NC_037566.1_44115
UUCACUGUUGAACUUGGUCGGCCCA
>Novel:NC_037569.1_47739
UUUGACCCCAGCAACUGGCUUUGUG
>Novel:NC_037569.1_48096
UACUGUGCCUCGAAUGGGUAUU
>Novel:NC_037569.1_48098
UACUGUGCCUCGAAUGGGUAUU
>Novel:NC_037557.1_30140
AAAAACCUGAACGAACUCUUUGG
>Novel:NC_037551.1_19028
AGCCCUCACGUAGCCGGAAGCCU
>Novel:NC_037567.1_45572
AUGAACUCUUUAGCCAACCCAAU
>Novel:NC_037547.1_7888
AUGGGGUAAGGAUGGAGAGGACC
>Novel:NC_037556.1_28335
CAGAAAAACCUAAAUGAACUUU
>Novel:chi-miR-184
AGGACGGAGUACUUCAGGGUGCAGC
>Novel:NC_037549.1_13991
UCAUCUGAAGGUUCGACUGGGG
>Novel:NC_037558.1_32568
UCCUUGUGCUGGUGGUUUGUGACUU
>Novel:NC_037545.1_1537
UCUGAGAUCAAGGCGUCGGCAGCGU
>Novel:NC_037561.1_37655
UUCUGAAACUUCUGGACCCUGAGAA
>Novel:NC_037563.1_40476
UCUGGCACCAGGCACUGGUUUUGU
>Novel:NC_037566.1_44593
UCUUGUUGCGGAACAGGAGCUCU
>Novel:NC_037547.1_9210
UUCCCCUGCAUCUGCACGCCAGG
>Novel:NC_037569.1_48011
UUCAGUACUUGCAGUUCAUGGACU
>Novel:NC_037547.1_8542
GUAUGCAACUCAUUGGAUGAGA
>Novel:NC_037550.1_18562
AUGAACUUUUUGGCCAACCCAAU
>Novel:NC_037547.1_10452
UGAACUUUUUAGCCAACCCAAUA
>Novel:NC_037567.1_45577
UCAAUCCCCAGUACCUCCACCU
>Novel:NC_037563.1_42211
UCUUGCUGCGGAGCACAAGCUCU
>Novel:NC_037550.1_17671
AAAAUUGGAAUGAACUUUUUGG
>Novel:NC_037552.1_22451
UAUCUGCACGACACCUCAAAGACU
>Novel:NC_037549.1_13213
UCGCAAAGAGAACUGAAGCACGCA
>Novel:NC_037563.1_40505
UUCCUUCCUGUAUUCCUGUUUUCCU
>Novel:hsa-miR-3151-5p
UGUGGGGCUGCUGGGCCCAGGCAGA
>Novel:NC_037545.1_938
UCAGUAACAAAGAUUCAUCCUUG
>Novel:NC_037564.1_42277
GAGCUCAUCAGACUGAUGUU
>Novel:NC_037547.1_8508
UGCCCACCCUGAACCCUUGGAGA
>Novel:NC_037569.1_46999
AAAACUGGAAUGAACUUUUUUG
>Novel:NC_037546.1_6452
UCAAGUGAUGUGUCACAGGAGGCUG
>Novel:NC_037561.1_36993
UUGAGUCGUCCUGAAGCCAUCCCCC
>Novel:NC_037567.1_45497
UCUGAUUCUUUGUUUCAUCUGCCCU
>Novel:NC_037564.1_42998
AAAAACCUGAACGAACUCUUUGG
>Novel:NC_037562.1_40324
UCUGCUUGGAUUCCCUUCAGUG
>Novel:hsa-miR-4800-5p
UGUGGACCCAGGGAGCCGGGAGG
>Novel:NC_037556.1_29003
UGCGACAGUUACCUGCCAAUCCU
>Novel:oar-miR-3956-3p
UCUGACCUCGUGGGGCGUGUGGCU
>Novel:NC_037559.1_33436
UGCCUCGAGUUUCUGUGCUCUGC
>Novel:NC_037546.1_4545
GAAGUUUGAAUUCUUGAUCACC
>Novel:NC_037565.1_43646
UCUGCUGUUUGUAGAAUAUGCCUGG
>Novel:NC_037558.1_30930
UGCAACUACUGAAGCCCAUGCGUCU
>Novel:NC_037563.1_41166
UCAUGCUGUGGGCCGUAACCUACCU
>Novel:NC_037550.1_17577
AAAACUGGAAUGAACUUUUUUG
>Novel:NC_037560.1_36457
AAAAGUUGGUUUGAGUUUUUC
>Novel:NC_037557.1_29957
GUUUCCUUAGUGUAGUGGCU
>Novel:NC_037566.1_44459
CCGGCGGCGGGCCCGGCC
>Novel:hsa-miR-4289
UCAUUGUGACAGAUGUUCUGACCCG
>Novel:hsa-miR-8080
GAAGGACAAUCUUUGCAUCAGGCGG
>Novel:NC_037547.1_10467
CAGAAAAACCUAAAUGAACUUU
>Novel:NC_037548.1_10887
AAAUUCGAAUGAACUCUUUGGC
>Novel:NC_037550.1_16312
UUCAGCUGGAGAGCGAGAAGAACU
>Novel:NC_037550.1_17739
UCUGAGAUCCAGGUGCUGGCAGG
>Novel:NC_037546.1_7310
UGAGUGCAUGUAAUCUUCGUUGGCU
>Novel:NC_037551.1_21843
UCCCACUUAGUCCUCAUUUCUUCUG
>Novel:NC_037545.1_1469
UCCCUGGUCUAGUGGUUAGGACU
>Novel:NC_037550.1_18749
UCUGUGUGUUCUCAGCUUUUGGUG
>Novel:NC_037546.1_2418
UCCAGAUGUUUCUUCACAGGUAUUG
>Novel:NC_037558.1_32904
UCUUGGCCUCCUGCGUCUUUCA
>Novel:NC_037546.1_6365
UUCUUUGGCUUCUGCAUUUCCACUG
>Novel:NC_037562.1_40173
UCCAAGUUGUUUACUCUGUUCCUCU
>Novel:hsa-miR-191-3p
UCUGCGCUGAGAGCUCUAAUCGGAU
>Novel:NC_037565.1_43614
UCAGAUCUGGGAGACUGUUGCCU
>Novel:NC_037545.1_897
UAUCUGCAAAACAGCUCGAAGGAC
>Novel:hsa-miR-4421
UCCUGUCUCCUAUGUACUGGCUACU
>Novel:NC_037546.1_6523
UGAGAAAAGAUCUCCAAGAACCACU
>Novel:NC_037555.1_25442
UUGAUUCUAGACAUGAUUUUGCCCC
>Novel:NC_037555.1_25386
UCCACUUGCUUGAACUGCGAUUCCU
>Novel:NC_037560.1_36420
AUGAACUUUUUGGCCAACCCAAU
>Novel:NC_037561.1_37393
AAAAUCUGAAUGAACUUUUUGG
>Novel:hsa-miR-6793-5p
UGUGGGUUUUCUCGAGCUGCGGCGC
>Novel:NC_037549.1_14734
UAGCCAUCAAUUGCUGUGUGACCUU
>Novel:NC_037546.1_5316
UAAAACACAGAUUGCUGGACUCCUG
>Novel:NC_037550.1_18739
UUAAACAAGGAUGUCCUGGCUCACU
>Novel:NC_037555.1_27401
UCCUAGAGAUGGUAGCAGCACCCUG
>Novel:chi-miR-877-3p
UCCUCUUCCGGCUCUGGCUGCC
>Novel:hsa-miR-4766-5p
UCUGAAAGCUUGAUCUUGCUGGCUU
>Novel:hsa-miR-513c-5p
CUCUCAAGGCCUCUCUCUUCCU
>Novel:NC_037547.1_8269
UGUACUUUUUGGCCAACCCAAU
>Novel:NC_037549.1_14727
UUCCAAGUGAGUUAGCUGGAGGACU
>Novel:NC_037558.1_32918
CUCAUCAUCACCAAGGCUCAUGA
>Novel:NC_037568.1_45909
AAAAUUGGAAUGAACUUUUUGG
>Novel:NC_037557.1_29725
AUGAACUUUUUGGCCAACCCAAU
>Novel:NC_037568.1_46154
UCCCCUACCUGUCUCUCUGCAG
>Novel:NC_037560.1_35672
UACAGUCACAUUCUGAGAUCCU
>Novel:hsa-miR-4793-5p
UCAUCCUGGGGAGGAGACUCACAAU
>Novel:NC_037545.1_1119
UACCAAGAUCCUGUUGAUACUUCU
>Novel:hsa-miR-3934-3p
UGCUCAGGCUUCGCAUUGCGGUG
>Novel:NC_037555.1_25446
UCUGACUUCUCUAAGGACAAUCC
>Novel:NC_037567.1_45367
UUUCUAGACUUAUCUGGCUGCUCCC
>Novel:NC_037562.1_39669
CGGGCCGUCUCUGCCUUGCAG
>Novel:hsa-miR-4330
UCUCAGAUUCGUUGACUCAGGCCC
>Novel:hsa-miR-579-3p
UUCAUUUGCUUUUGGGGAGGAGGGU
>Novel:NC_037562.1_39979
UCUAGUUGUCAGGGACUCCACUCG
>Novel:hsa-miR-3064-5p
UCUGGCUGUGGAGCCAAGUGGAGCC
>Novel:NC_037545.1_1551
CACUCUGCACUGCUUCUCCAGCU
>Novel:NC_037546.1_5750
UUUCUGAAGUGUCUUGGCAUUGC
>Novel:hsa-miR-4514
UCAGGCAGCUAGAGCCGGCGCC
>Novel:NC_037547.1_10745
AAAAGUUCAUUUGGAUAUUUCUA
>Novel:NC_037550.1_18316
UGCAACCAGAUUGCAUUUGAACUCU
>Novel:NC_037550.1_15803
UUCCCAGGAACUGAUAAGGAACA
>Novel:NC_037548.1_11964
UAGGCUUUGGGUUUUCUCUCAUU
>Novel:chi-miR-324-5p
UGCAUCCCAGGCUCACAUGAACUCU
>Novel:hsa-miR-4474-3p
UUGUGGCUGUCAGCACAGUGGGA
>Novel:NC_037566.1_43986
UUUGUUGACUCGACGAAUGGUUCU
>Novel:NC_037547.1_9221
UCAUUGGUGGUUCAGUGGU
>Novel:hsa-miR-146b-3p
UCCCUGUGCCUGGAACAGCACCUG
>Novel:NC_037559.1_33198
CCACUGUGUCACUCGUAGACCUU
>Novel:NC_037563.1_40470
UUUCCACUCAAGGACUAAUGGCCUA
>Novel:NC_037569.1_48401
UCUUGCUGUGAAACCUCAAUGGC
>Novel:hsa-miR-4652-5p
UGGGGACUCAGAAGAUGUUCACU
>Novel:hsa-miR-6730-3p
UCUGACACCAUUAGCCAUCUCUCAU
>Novel:NC_037546.1_4836
AAGAAGUUCGUUUGGGUUUUUCC
>Novel:hsa-miR-498-3p
UAAGCACCUACUGUAUGCCCUGGGU
>Novel:NC_037557.1_30243
GUUCCAGUGAGUUGGCUCUUCA
>Novel:NC_037553.1_23674
GAGUUUCCCGGCCAACGCACCA
>Novel:NC_037563.1_40828
UCUGAGCAACAUUAGGCAUGACUUU
>Novel:NC_037562.1_40274
GGAGAAACCUGAACGAACUUUU
>Novel:hsa-miR-4682
UCUGAGUUUGGCUUCCCU
>Novel:hsa-miR-3120-5p
UCUGUCUGAGACUAUGGUAGGCGCU
>Novel:NC_037559.1_34044
UCCACUGGAGUGAGUUGAAGCCUG
>Novel:NC_037547.1_8284
UCUCUAUGUCUUUGAUUCUGUUUCU
>Novel:NC_037548.1_11502
UCUCUUAACACAAUUUUCUCAUCUG
>Novel:NC_037569.1_47804
GACUUGCUCAUGGUGAUCUAGAACA
>Novel:NC_037552.1_22735
UUUCACUGCAGGGUCACAGGUU
>Novel:hsa-miR-574-5p
UGAGUGUGUGUGGGUGAGUGUGU
>Novel:NC_037547.1_8475
UUAAGGCAGCCAAGAACCCUGGUC
>Novel:hsa-miR-665
UCCAGGAGAAGUCUGAAAGGGA
>Novel:hsa-miR-552-3p
CACAGGUGAUGAGUUACUGAGU
>Novel:NC_037550.1_18175
UUGCCAAGUAGAAUUUGUUGUCCU
>Novel:NC_037563.1_41848
UCCUAUUGUUUCUGUCUUCUGGCCC
>Novel:hsa-miR-4707-5p
UCCCCGGCACCUCCACCA
>Novel:NC_037545.1_51
AUCAACUUUUUAGCCAACCCAAU
>Novel:NC_037554.1_24796
GAUGGAGAUGCAGACAGGAUCGU
>Novel:NC_037552.1_23013
UUCAGUCCAUAAAACUCAUCUUCCU
>Novel:hsa-miR-6764-3p
UCUCUGGUGAUCUUUCUGAGUGGCC
>Novel:NC_037548.1_11355
UUACCAGCUCUGUGACUUUGAACA
>Novel:hsa-miR-4643
UACACAUGCACAUACUCUCUAGGCC
>Novel:NC_037561.1_36933
AUCGAGAGACUCGGGCUGUUUCU
>Novel:NC_037562.1_40333
UCUGCUUGGAUUCCUUUCAGUG
>Novel:hsa-miR-767-3p
UCUGCUCAUGAGAGAUUGAACCCU
>Novel:chi-miR-2404
UUGCACUGCAGUUACUAGAGAGC
>Novel:hsa-miR-4793-3p
UCUGCACUUGAUCCUGGGGUCUGUG
>Novel:NC_037547.1_9249
UUCAGAUGUAGCUAUGUGGUCCU
>Novel:chi-miR-665
UCCAGUAGAUACCAGUAGCACUU
>Novel:chi-miR-202-5p
UUCCUAUGGCUGAUUCUUGUUGAUU
>Novel:chi-miR-378-3p
ACUGGACUUGGGGUCAGAAGGC
>Novel:hsa-miR-3664-3p
UCUCAGGAUGCGCUGUGGGAAGUCC
>Novel:chi-miR-3432-3p
CAGCAACUAAAGAUCCCUCAGG
>Novel:hsa-miR-3125
UAGAGGAAAAACCUGAAGACAUCUG
>Novel:NC_037547.1_8992
UAGCUGUGGCCCACGGGUGUAGC
>Novel:chi-miR-1271-5p
UUUGGCACCAUGGACUGGUUUUGUA
>Novel:chi-miR-30a-3p
UUUUCAGUGAUCCAGCUCUAAGUA
>Novel:hsa-miR-6783-5p
CAGGGGAAUCCGGCCUCAAGACGU
>Novel:NC_037545.1_594
UCCCUAGGACUGACUGGUUUGAUCU
>Novel:NC_037558.1_32599
UAGGGUAAUAUUCUCUCAGGAGGAU
>Novel:hsa-miR-3622a-3p
ACACCUGAAAUUUGGCUGAGGACA
>Novel:NC_037546.1_7142
UUCUCUGUGAUGUUUAUCUGGCUCC
>Novel:NC_037564.1_42469
UUAAGCUGAGUGAGGAAGGCAUG
>Novel:NC_037555.1_27099
UCUGAAGAAAAAUAUUAGAGCAGGG
>Novel:NC_037546.1_6356
UUCACCUGGAUCGAGUUGAGAUU
>Novel:NC_037564.1_42483
UCCCUAGUGGUUAGGAUUCGGCACU
>Novel:hsa-miR-6826-3p
UUCCCCUCGAGACGACGCCUGACU
